# Supplementary material for: Medical interns and health challenges: insights into physical inactivity, sleep disruption, and body metrics
Source: Front Health Serv. 2026 Mar 18;6:1735424. doi: 10.3389/frhs.2026.1735424 (PMC13038937; doi:10.3389/frhs.2026.1735424)
Supplement: Supplementary file 4 [file Datasheet1.xlsx]

## Sheet: Data manuscript
ID (update)	Sexo	Edad	Peso_basal	Peso_año	Talla	IMC_basal	Clasf_IMC_Basal	IMC_año	Clasf_IMC_AÑO	Agua_basal (update)	Agua_año (update)	Proteinas_basal	Proteinas_año (update)	Minerales_basal	Minerales_año	Masagrasa_basal	Masagrasa_año	Masamusculoesqueletico_basal	Masamusculoesqueletico_año	EvalPre	EvalPost	GC	GC_A	PreNivelGrasaVisceral	PreGrasaVisceral	PostNivelGrasaVisceral	PostGrasaVisceral	PSQIBASAL	cero4b	cinco10b	mas10b	CALIDADDESUEÑObasal	PSQIaño	cero4a	cinco10a	mas10a	calisueño_año	NIVELDEACTIVIDADFÍSICAbasal	PAbasal	nivelactfis_año	PAaño
111	2	23	136.1	133.1	1.69	47.7	5	46.6	5	46.7	46.1	12.5	12.11	4.46	3.11	72.4	70.9	35.9	36.1	5	5	53.2	51	28	1	28	1	5-10	No	Si	No	2	0-4	Si	No	No	0	2	Moderate	3	high
148	2	23	40.1	41.9	1.57	16.3	0	17	0	19.3	20.1	5.1	5.6	2.07	2.1	13.6	13.8	13.5	13.9	0	0	33.9	34	7	0	7	0	5-10	No	Si	No	1	5-10	No	Si	No	1	2	Moderate	3	high
166	2	22	48	50.4	1.47	22.2	1	23.3	1	21.2	22.19	5.7	5.98	2.22	3.01	18.9	19.309	15.1	11.64	1	1	39.3	41	15	1	16	1	5-10	No	Si	No	1	5-10	No	Si	No	2	3	High	0	Low
14	2	22	50.8	49.4	1.6	19.8	1	19.3	1	22.4	22.7	5.9	5.3	2.41	2.31	20.1	19.87	15.9	15.7	1	1	39.5	39	11	1	11	1	0-4	Si	No	No	0	0-4	Si	No	No	0	3	High	0	Low
23	2	24	48.2	41.5	1.56	19.8	1	17	0	24.4	23.6	6.6	6.3	2.52	2.36	14.7	9.3	17.8	16.899	1	0	30.5	22.5	8	0	4	0	0-4	Si	No	No	0	0-4	Si	No	No	0	3	High	2	moderate
15	2	22	53	59.3	1.58	21.2	1	23.8	1	22.5	23.7	6	6.3	2.39	2.5499	22.1	26.8	16	17	1	1	41.7	45.1	11	1	15	1	0-4	Si	No	No	0	0-4	Si	No	No	0	3	High	0	Low
82	2	22	47.5	45.9	1.53	20.3	1	19.6	1	23.9	23.9	6.4	6.4	2.4	2.45	14.7	13.2	17.39	17.3	1	1	31	28.7	6	0	5	0	5-10	No	Si	No	1	0-4	Si	No	No	0	0	Low	0	Low
26	2	23	59.1	54.8	1.53	25.2	2	23.4	1	25	24	6.7	6.5	2.45	2.3199	25	22	18.3	17.5	2	1	18.3	40.5	13	1	11	1	0-4	Si	No	No	0	0-4	Si	No	No	0	2	Moderate	3	high
89	2	23	50.8	48.6	1.49	22.9	1	21.9	1	24.6	24.1	6.7	6.4	2.39	2.31	17.1	16.78	18.2	18.899	1	1	33.6	33	14	1	13	1	5-10	No	Si	No	1	0-4	Si	No	No	0	2	Moderate	2	moderate
116	1	23	63.1	77.8	1.76	20.39	1	25.1	2	35.79	34.3	9.6	11.4	3.4	4.01	14.3	20.5	27.1	31.5	1	2	22.6	26.4	13	1	22	1	5-10	No	Si	No	1	5-10	No	Si	No	1	3	High	1	Low
94	2	22	61	59.5	1.54	25.7	2	24.8	1	25.6	24.8	6.9	6.7	2.52	2.47	25.9	25.6	18.89	18.1	2	1	42.5	43	16	1	14	1	5-10	No	Si	No	1	0-4	Si	No	No	0	3	High	2	moderate
87	2	22	58.4	55.8	1.5	26	2	24.8	1	26.2	24.9	7	6.78	2.5	2.0099	22.7	21.87	19.2	18.78	2	1	38.8	37	11	1	10	0	5-10	No	Si	No	1	0-4	Si	No	No	0	0	Low	2	moderate
85	2	23	44.2	46.1	1.6	17.3	0	17.8	0	24.3	25.1	6.5	6.7	2.43	2.47	11	11.9	17.5	18.1	0	0	24.9	25.8	4	0	4	0	5-10	No	Si	No	1	0-4	Si	No	No	0	1	Low	1	Low
145	2	25	55	56.1	1.54	23.2	1	23.7	1	26.4	25.2	7	7.32	2.67	2.56	18.9	19.1	19.2	19.5	1	1	34.4	33	19	1	19	1	5-10	No	Si	No	1	5-10	No	Si	No	1	3	High	2	moderate
141	2	23	44.7	44.8	1.58	17.89	0	17.899	0	26	25.6	6.9	6.9	2.57	2.52	9.2	9.8	19	18.8	0	0	20.5	21.8	3	0	3	0	5-10	No	Si	No	1	5-10	No	Si	No	1	1	Low	2	moderate
90	2	22	57	60	1.6	22.3	1	23.4	1	24.4	25.9	6.5	6.8	2.57	2.54	23.5	24.1	17.7	18.899	1	1	41.2	41	12	1	12	1	5-10	No	Si	No	1	0-4	Si	No	No	0	2	Moderate	2	moderate
103	2	23	51.9	51.5	1.6	20.3	1	20.5	1	25.6	25.9	6.9	7.3	2.57	3	16.8	17	18.8	19	1	1	32.4	31	5	0	5	0	5-10	No	Si	No	1	0-4	Si	No	No	0	3	High	3	high
165	2	23	49.9	53.2	1.58	20	1	21.3	1	25.2	25.9	6.6	6.9	2.59	2.73	15.5	17.6	18	18.8	1	1	31.1	33.1	6	0	8	0	5-10	No	Si	No	1	5-10	No	Si	No	2	0	Low	0	Low
27	2	23	47.1	49.4	1.61	17.89	0	18.6	1	25.6	26	6.8	6.9	2.55	2.62	12.1	13.9	18.6	18.899	0	1	25.7	18.899	4	0	5	0	0-4	Si	No	No	0	0-4	Si	No	No	0	3	High	3	high
21	2	22	44.3	49.4	1.58	17.7	0	20	1	25.7	26.3	6.8	7	2.45	2.6	9.3	13.5	18.6	19.2	0	1	20.9	27.3	4	0	5	0	0-4	Si	No	No	0	0-4	Si	No	No	0	1	Low	2	moderate
93	2	23	48.3	48.9	1.67	17.3	0	18	0	28.4	26.4	7.6	7.1	2.72	2.57	9.7	12.8	20.9	19.399	0	0	20	26.2	4	0	5	0	5-10	No	Si	No	1	0-4	Si	No	No	0	3	High	2	moderate
155	2	23	46.9	57.9	1.53	20	1	24.4	1	24	26.4	6.4	7.1	2.37	2.57	14.1	21.9	17.2	19.3	1	1	30.2	37.799	6	0	11	1	5-10	No	Si	No	2	5-10	No	Si	No	1	2	Moderate	0	Low
13	2	23	58.2	54.9	1.6	22.7	1	21.4	1	27.9	26.7	7.5	7.2	2.87	2.77	19.9	18.3	20.7	19.6	1	1	34.1	33.299	10	0	8	0	0-4	Si	No	No	0	0-4	Si	No	No	0	2	Moderate	0	Low
137	2	22	56.9	63.4	1.58	22.8	1	25.4	2	25.2	26.9	6.8	7.2	2.48	2.72	22.4	26.6	18.5	19.7	1	2	39.4	41.9	12	1	14	1	5-10	No	Si	No	1	5-10	No	Si	No	1	0	Low	0	Low
97	2	23	49.4	53.9	1.58	19.8	0	21.6	1	26	27.1	7	7.3	2.53	2.66	13.8	16.899	19.1	20.1	1	1	28	31.3	5	0	6	0	5-10	No	Si	No	1	0-4	Si	No	No	0	2	Moderate	3	high
158	2	22	64.59	63.7	1.66	23.4	1	23.1	1	28.4	27.1	7.6	7.3	3.01	2.8	25.6	26.5	21	19.899	1	1	39.6	41.6	12	1	13	1	5-10	No	Si	No	2	5-10	No	Si	No	1	2	Moderate	2	moderate
138	2	22	57.2	59.4	1.55	23.8	1	24.7	1	26.9	27.2	7.2	7.3	2.67	2.76	20.5	22.2	19.7	20	1	1	35.8	37.299	10	0	11	1	5-10	No	Si	No	1	5-10	No	Si	No	1	1	Low	0	Low
164	2	22	53.8	57.2	1.55	22.4	1	23.8	1	27.6	27.2	7.5	7.4	2.71	2.72	16	19.899	20.5	20.3	1	1	29.8	34.799	6	0	9	0	5-10	No	Si	No	2	5-10	No	Si	No	1	3	High	3	high
34	1	22	48.4	47.7	1.65	17.8	0	17.5	0	28.1	27.3	7.5	7.1	2.66	2.2	10.1	9.8	20.7	19.899	0	0	20.9	19.899	13	1	11	1	0-4	Si	No	No	0	5-10	No	Si	No	1	2	Moderate	2	moderate
88	2	22	46.9	43.1	1.64	17.39	0	16	0	26.2	27.3	7	6.89	2.66	2.7	11.1	10.78	19	18.399	0	0	23.6	23	5	0	5	0	5-10	No	Si	No	1	0-4	Si	No	No	0	1	Low	2	moderate
161	2	23	47.7	54.9	1.64	17.7	0	20.399	1	26.7	27.3	7.1	7.3	2.69	2.78	11.3	17.6	19.39	19.899	0	1	23.6	32	4	0	7	0	5-10	No	Si	No	2	5-10	No	Si	No	1	0	Low	3	high
163	2	23	60.4	58.3	1.6	23.6	1	22.8	1	27.8	27.4	7.5	7.1	2.69	2.2999	22.4	22.1	20.6	19.899	1	1	37.1	36	7	0	7	0	5-10	No	Si	No	2	5-10	No	Si	No	1	2	Moderate	3	high
170	2	23	56.5	53.9	1.6	22.1	1	21.1	1	28.3	27.4	7.6	7.3	2.76	2.65	17.9	16.5	20.9	20.1	1	1	31.6	30.6	4	0	6	0	5-10	No	Si	No	2	5-10	No	Si	No	2	3	High	2	moderate
106	2	22	51.5	56.8	1.55	21.4	1	24	1	26.5	27.7	7.2	7.5	2.56	2.73	15.3	18.899	19.6	20.6	1	1	29.7	33.299	7	0	8	0	5-10	No	Si	No	2	0-4	Si	No	No	0	3	High	1	Low
53	2	22	58.8	55.1	1.57	23.9	1	22.4	1	28.1	27.9	7.6	7.2	2.82	2.6	20.3	19.8	20.9	20.399	1	1	34.5	33	9	0	9	0	0-4	Si	No	No	0	5-10	No	Si	No	1	3	High	2	moderate
58	2	24	55.3	57.4	1.58	22.2	1	23	1	27.2	27.9	7.3	7.5	2.69	2.79	18.2	19.2	19.89	20.5	1	1	32.9	33.5	8	0	8	0	0-4	Si	No	No	0	5-10	No	Si	No	1	0	Low	3	high
107	2	22	73.09	73	1.57	29.7	2	29.7	2	28.3	28	7.6	7.3	2.83	2.8	34.5	34.2	10.8	10.9	2	2	47.1	46	19	1	19	1	5-10	No	Si	No	2	0-4	Si	No	No	0	0	Low	2	moderate
153	2	23	57.2	61.2	1.6	22.3	1	23.9	1	27.9	28.2	7.5	7.6	2.75	2.86	19.1	22.5	20.7	21	1	1	33.3	36.7	6	0	11	1	5-10	No	Si	No	1	5-10	No	Si	No	1	3	High	3	high
144	2	22	56.3	57.7	1.62	21.5	1	22	1	29.7	28.5	8	7.6	3	2.84	15.6	18.7	22.1	21	1	1	27.7	32.4	6	0	8	0	5-10	No	Si	No	1	5-10	No	Si	No	1	3	High	2	moderate
162	2	23	54.4	57.4	1.6	21.3	1	22.4	1	28.6	28.6	7.6	7.7	2.88	2.87	15.3	18.3	21.1	21.2	1	1	28.1	31.8	6	0	8	0	5-10	No	Si	No	2	5-10	No	Si	No	1	0	Low	3	high
95	2	25	69.4	63.7	1.59	27.5	2	25.2	2	30.6	28.7	8.2	7.7	3.04	2.86	27.5	24.4	22.8	21.3	2	2	39.7	38.299	14	1	11	1	5-10	No	Si	No	1	0-4	Si	No	No	0	0	Low	3	high
12	2	23	72.8	70.4	1.6	28.4	2	27.5	2	29	28.78	7.7	7.4	3.09	3	33	32.799	21.3	22.89	2	2	45.3	44	7	0	7	0	0-4	Si	No	No	0	0-4	Si	No	No	0	0	Low	0	Low
43	2	23	69.3	75.7	1.5	30.8	3	33.6	3	27.6	28.8	7.5	6.9	2.66	2.73	31.6	33.2	20.5	36.2	3	3	45.6	47	7	0	9	0	0-4	Si	No	No	0	5-10	No	Si	No	1	0	Low	0	Low
140	2	23	60.2	58.1	1.7	20.8	1	20.1	1	29.1	28.87	7.8	7.1	2.94	2.69	20.4	19.8	21.4	21.01	1	1	33.9	33	10	0	10	0	5-10	No	Si	No	1	5-10	No	Si	No	1	0	Low	2	moderate
60	2	23	63.4	67.7	1.54	26.7	2	28.5	2	26.4	29	7.1	7.9	2.65	2.78	27.2	28	19.5	21.7	2	2	43	42.4	15	1	15	1	5-10	No	Si	No	1	>10	No	No	Si	3	2	Moderate	1	Low
52	2	23	73.3	78.7	1.53	31.3	3	33.6	3	27.3	29.1	7.3	7.8	2.63	2.6	36	37.86	20.2	22.1	3	3	49.2	50	19	1	20	1	0-4	Si	No	No	0	5-10	No	Si	No	1	2	Moderate	2	moderate
168	2	25	52.9	51.1	1.65	19.39	1	19.1	1	29.5	29.1	7.9	7.2	2.9	2.17	12.6	11.7	21.8	21.1	1	1	23.9	24	5	0	5	0	5-10	No	Si	No	1	5-10	No	Si	No	2	3	High	3	high
47	2	22	58.4	64.2	1.63	22	1	24.2	1	28.9	29.4	7.8	8	2.92	3.03	18.8	23.8	21.5	22	1	1	32.2	37.1	8	0	11	1	0-4	Si	No	No	0	5-10	No	Si	No	1	0	Low	2	moderate
105	2	22	58.1	59.9	1.63	21.9	1	22.5	1	28.8	29.5	7.6	7.9	2.92	2.95	18.7	19.5	21	21.9	1	1	32.2	32.5	8	0	8	0	5-10	No	Si	No	2	0-4	Si	No	No	0	2	Moderate	0	Low
142	2	22	56.1	57.6	1.63	21.1	1	21.7	1	30.2	29.6	8.1	8	3.01	3.02	14.8	17	22.5	22.1	1	1	26.4	29.4	5	0	6	0	5-10	No	Si	No	1	5-10	No	Si	No	1	1	Low	2	moderate
54	2	23	65.4	67.7	1.61	25.2	2	26.4	2	31.1	29.8	8.4	8	2.99	2.92	22.9	26.9	23.3	22.2	2	2	35.1	39.799	10	1	13	1	0-4	Si	No	No	0	5-10	No	Si	No	1	3	High	2	moderate
11	2	23	74.7	77.9	1.59	29.5	2	30.4	3	29.1	30	7.8	8.1	3.06	3.08	34.7	36.7	21.6	22.6	2	3	46.5	47.1	18	1	19	1	0-4	Si	No	No	0	0-4	Si	No	No	0	0	Low	0	Low
19	2	23	63.7	64.5	1.64	23.7	1	24	1	29.3	30	7.9	8.1999	2.88	2.96	23.6	23.9	21.7	21.9	1	1	37.1	38	12	1	12	1	0-4	Si	No	No	0	0-4	Si	No	No	0	0	Low	2	moderate
49	2	22	62	68.8	1.67	22.2	1	24.7	1	28.5	30.1	7.6	8.3	2.94	3.14	23	25.2	20.9	22.4	1	1	37.1	38	12	0	13	1	0-4	Si	No	No	0	5-10	No	Si	No	1	2	Moderate	2	moderate
152	2	22	59.8	59	1.69	20.9	1	20.9	1	30.3	30.1	8.1	8	2.99	2.93	18.4	18	22.3	22.1	1	1	30.8	30.5	7	0	7	0	5-10	No	Si	No	1	5-10	No	Si	No	1	3	High	3	high
159	2	23	62.8	62.2	1.53	26.8	2	26.6	2	30.3	30.1	8.3	8.1	2.84	2.47	21.4	21.2	22.9	22.6	2	2	34.1	34	13	1	13	1	5-10	No	Si	No	2	5-10	No	Si	No	1	3	High	2	moderate
61	1	23	47.1	46.5	1.75	15.4	0	15.2	0	29.8	30.2	8	8.1999	2.73	2.75	6.5	5.3	22.3	22.7	0	0	13.9	11.5	2	0	1	0	5-10	No	Si	No	1	0-4	Si	No	No	0	1	Low	0	Low
16	2	22	75.09	80.8	1.6	29.3	2	31.6	3	31.4	30.7	8.5	8.3	3.13	3.05	32.1	38.799	23.5	22.9	2	3	42.8	48	16	1	20	1	0-4	Si	No	No	0	0-4	Si	No	No	0	3	High	0	Low
108	2	23	63	63.6	1.6	24.6	1	24.8	1	30.5	30.7	8	8.1999	3	3.03	22.3	22.7	22.3	22.7	1	1	33.6	34.1	9	0	10	0	5-10	No	Si	No	2	0-4	Si	No	No	0	2	Moderate	2	moderate
44	2	22	60	67.2	1.59	23.7	1	26.6	2	29.1	30.8	7.8	8.4	2.86	3.01	20.3	25	21.6	23.2	1	2	33.8	37.299	9	0	11	1	0-4	Si	No	No	0	5-10	No	Si	No	1	3	High	0	Low
51	2	22	68.4	72.5	1.55	28.5	2	30.2	3	30.6	30.9	8.2	8.3	2.96	3.04	26.6	30.2	22.8	23.2	2	3	38.9	41.6	12	1	14	1	0-4	Si	No	No	0	5-10	No	Si	No	1	2	Moderate	2	moderate
86	2	24	64.8	65.099	1.65	23.8	1	23.9	1	29	30.9	7.8	8.3	2.7	3	11	22.9	22.5	23	1	1	33	35.2	11	1	11	1	5-10	No	Si	No	1	0-4	Si	No	No	0	3	High	1	Low
110	2	23	52.3	57.7	1.58	21	1	23.1	1	28	30.9	7.6	8.3	2.69	3.14	14	15.4	20.8	23.1	1	1	26.8	26.7	6	0	6	0	5-10	No	Si	No	2	0-4	Si	No	No	0	0	Low	3	high
151	2	23	54.3	62.9	1.62	20.7	1	23.4	1	29.6	30.9	7.9	8.3	2.89	3.02	13.8	20.7	22	23	1	1	25.5	32.9	8	0	9	0	5-10	No	Si	No	1	5-10	No	Si	No	1	3	High	3	high
160	2	24	69.09	70.5	1.6	27	2	28.2	2	31.2	30.9	8.4	8.4	3.01	2.96	26.5	28.3	23.4	23.3	2	2	38.4	40.1	12	1	13	1	5-10	No	Si	No	2	5-10	No	Si	No	1	3	High	2	moderate
99	2	24	65.8	64.8	1.64	24.5	1	24.1	1	32.4	31	8.7	8.3	3.15	3.01	21.6	22.4	24.2	23.2	1	1	32.8	34.6	9	0	10	0	5-10	No	Si	No	1	0-4	Si	No	No	0	3	High	3	high
131	1	23	48.9	53.8	1.7	16.89	0	18.6	1	33.29	31	9.1	8.8	2.85	2.94	3.7	10.1	25.3	24.4	0	1	7.6	18.8	7	0	3	0	5-10	No	Si	No	1	5-10	No	Si	No	2	1	Low	0	Low
156	2	24	63.8	64	1.63	24	1	24.1	1	30.8	31	8.1	8.4	3	3.05	11.3	21.5	23.1	23.4	1	1	33.8	33.6	9	0	9	0	5-10	No	Si	No	2	5-10	No	Si	No	1	2	Moderate	1	Low
104	2	23	81.8	87.4	1.56	33.6	3	35.9	4	29.3	31.1	7.9	8	2.92	2.95	41.7	42.8	21.8	22.3	3	4	50.9	51	20	1	21	1	5-10	No	Si	No	1	0-4	Si	No	No	0	3	High	3	high
139	2	22	53.7	55.9	1.56	22.1	1	23	1	31.2	31.14	7.9	8.15	2.72	2.59	13.8	14.1	22	22.5	1	1	25.7	25	5	0	5	0	5-10	No	Si	No	1	5-10	No	Si	No	1	2	Moderate	0	Low
84	2	25	88.6	79.599	1.57	35.9	4	32.7	3	33.2	31.3	9	8.5	3.15	3.05	43.2	36.7	25.2	23.8	4	3	48.7	46.1	20	1	17	1	5-10	No	Si	No	1	0-4	Si	No	No	0	0	Low	0	Low
98	2	24	68.7	69.099	1.67	24.6	1	24.8	1	30	31.3	7.9	8.3	2.01	3.29	15.1	26.2	21.1	23.2	1	1	37.4	37.9	12	1	12	1	5-10	No	Si	No	1	0-4	Si	No	No	0	2	Moderate	3	high
1	1	22	51.8	51.9	1.6	20.2	1	20.7	1	30.8	31.4	8.4	8.93	2.76	2.81	9.9	10.1	23.3	23.8	1	1	19.1	20	3	0	3	0	>10	No	No	Si	3	5-10	No	Si	No	1	2	Moderate	1	Low
25	2	23	61.8	65.5	1.64	23	1	24.4	1	29.9	31.7	8	8.5	3	3.29	20.9	22	22.1	23.6	1	1	33.9	33.7	6	0	10	0	0-4	Si	No	No	0	0-4	Si	No	No	0	1	Low	3	high
29	2	23	77	72.5	1.62	29.3	2	27.6	2	32.6	32	8.8	8.6	3.32	3.32	32.3	28.6	24.6	24	2	2	41.9	39.4	17	1	14	1	0-4	Si	No	No	0	0-4	Si	No	No	0	3	High	3	high
167	2	23	81.59	83.3	1.68	28.9	2	29.9	2	32.79	32.1	8.8	8.6	3.35	3.29	36.7	39.299	24.5	23.9	2	2	44.9	47.2	19	1	20	1	5-10	No	Si	No	1	5-10	No	Si	No	2	2	Moderate	1	Low
28	2	23	72.09	84.7	1.7	24.9	1	29.3	2	31	32.4	8.2	8.6	3.21	3.35	29.7	40.299	22.8	24.1	1	2	41.2	47.6	15	1	20	1	0-4	Si	No	No	0	0-4	Si	No	No	0	3	High	3	high
149	2	23	68.7	68.5	1.6	26.8	2	27.1	2	32	32.4	8.6	8.8	3.14	3.12	25	24.2	24	24.4	2	2	36.3	35.4	12	1	11	1	5-10	No	Si	No	1	5-10	No	Si	No	1	2	Moderate	3	high
20	2	23	69.8	75.4	1.7	24.2	1	26.2	2	29.5	32.6	7.9	8.8	3.17	3.2	29.2	33.4	21.8	22	1	2	41.8	41.4	16	1	16	1	0-4	Si	No	No	0	0-4	Si	No	No	0	0	Low	2	moderate
50	2	23	60.7	63.6	1.62	23.1	1	23.9	1	32.1	32.6	8.7	8.8	3.19	3.22	16.7	19	24.3	24.7	1	1	27.5	29.8	5	0	6	0	0-4	Si	No	No	0	5-10	No	Si	No	1	2	Moderate	2	moderate
24	2	23	72.3	71.8	1.69	25.3	2	25.1	2	33	32.799	8.8	8.5	3.38	3.1	27.1	26.8	24.7	23.9	2	2	37.5	37	14	1	14	1	0-4	Si	No	No	0	0-4	Si	No	No	0	3	High	2	moderate
146	2	25	70.9	75.3	1.57	28.8	2	30.5	3	31.7	32.799	8.4	8.8	3.09	3.22	27.7	30.5	23.5	24.6	2	3	39.1	40.5	8	0	15	1	5-10	No	Si	No	1	5-10	No	Si	No	1	1	Low	3	high
115	1	23	55.8	55	1.68	19.8	1	19.5	1	33.5	33.1	9	8.8	3.21	3.11	10.1	9.8	25.2	24.78	1	1	18.1	18	3	0	3	0	5-10	No	Si	No	1	5-10	No	Si	No	1	2	Moderate	1	Low
56	2	24	67.59	67.099	1.6	26.4	2	26.3	2	33.7	33.2	9.1	8.8	3.3	3	21.5	21.3	25.3	25.1	2	2	31.9	31.4	1	0	1	0	0-4	Si	No	No	0	5-10	No	Si	No	1	3	High	2	moderate
96	2	22	71.5	77.5	1.58	28.6	2	31	3	31.9	33.299	8.6	9	3.11	3.26	27.9	32	24	25.1	2	3	39	41.3	14	1	15	1	5-10	No	Si	No	1	0-4	Si	No	No	0	0	Low	3	high
112	1	27	65	66.2	1.64	24.1	1	24.6	1	33	33.6	8.5	9.1	3	3.19	10	20.399	24.2	25.3	1	1	30.8	30.8	8	0	8	0	5-10	No	Si	No	1	5-10	No	Si	No	1	2	Moderate	0	Low
101	2	24	61.2	59.6	1.62	23.3	1	22.7	1	32.29	33.7	8.7	7.7	3.16	3.1	17	16.8	24.3	23.2	1	1	27.8	27	18	1	18	1	5-10	No	Si	No	1	0-4	Si	No	No	0	3	High	3	high
157	2	23	73.5	75.3	1.65	27	2	27.7	2	33.2	33.7	9	9.1999	3.22	3.29	28.1	29.1	25.2	25.7	2	2	38.2	38.6	10	0	14	1	5-10	No	Si	No	2	5-10	No	Si	No	1	3	High	1	Low
41	2	23	61.9	67	1.63	23.3	1	25.1	2	31	33.799	8.6	8.9	3.15	3.13	18.1	11.1	14	14.7	1	2	29.3	31.1	7	0	8	0	0-4	Si	No	No	0	5-10	No	Si	No	1	0	Low	0	Low
59	2	23	73.59	74.2	1.58	29.5	2	29.7	2	33.29	33.9	9	9.14	3.05	3.59	28.2	28.97	25.1	25.7	2	2	38.4	38	17	1	17	1	0-4	Si	No	No	0	5-10	No	Si	No	1	3	High	3	high
55	2	23	76.7	79.8	1.63	28.9	2	30	3	34.9	34.1	9.4	9.1999	3.42	3.47	29	33	26.4	25.7	2	3	37.8	41.4	8	0	16	1	0-4	Si	No	No	0	5-10	No	Si	No	1	3	High	2	moderate
83	2	23	76.5	73.099	1.67	27.4	2	26.1	2	35.29	34.1	9.5	8.8	3.44	3.18	28.3	27.7	26.6	27.9	2	2	37	36	13	1	11	1	5-10	No	Si	No	1	0-4	Si	No	No	0	0	Low	0	Low
18	2	22	47.9	59.4	1.54	20.2	1	25	2	23.2	34.9	6.2	9.5	2.27	3.27	16.2	31.7	16.8	26.7	1	2	33.9	40	7	0	14	1	0-4	Si	No	No	0	0-4	Si	No	No	0	0	Low	2	moderate
57	2	22	71.5	74.2	1.69	25	2	26.3	2	37.2	35.1	10.1	9.4	3.58	3.51	20.6	26.2	28.4	26.4	2	2	28.9	35.299	9	0	12	1	0-4	Si	No	No	0	5-10	No	Si	No	1	3	High	2	moderate
73	1	22	55.4	54.9	1.73	18.5	1	18.3	0	35.6	35.1	9.6	9.3	3.23	3.11	7	6.87	27	26.8	1	0	12.7	12.4	2	0	2	0	5-10	No	Si	No	1	0-4	Si	No	No	0	1	Low	3	high
8	1	25	51.3	55.9	1.7	17.8	0	19.1	1	33.4	35.2	8.9	9.4	2.93	3.06	6.1	8.3	24.8	26.3	0	1	11.9	14.8	2	0	3	0	0-4	Si	No	No	0	0-4	Si	No	No	0	3	High	2	moderate
91	2	22	79.5	86.8	1.67	28.5	2	31.1	3	34.2	35.2	9.2	9.8	3.52	4.32	35.5	39.67	25.7	27.2	2	3	40.9	43	5	0	8	0	5-10	No	Si	No	1	0-4	Si	No	No	0	2	Moderate	2	moderate
143	2	23	62.8	66.099	1.71	21.5	1	22.6	1	33.2	35.7	9	9.89	3.22	3.71	17.4	18.37	25.1	25.78	1	1	27.7	28	11	1	11	1	5-10	No	Si	No	1	5-10	No	Si	No	1	2	Moderate	2	moderate
30	2	22	78.5	87.3	1.73	26.2	2	28.8	2	34.5	36	9.3	9.6999	3.64	3.83	31.1	37.799	25.9	27.1	2	2	39.6	43.3	9	0	18	1	0-4	Si	No	No	0	0-4	Si	No	No	0	3	High	3	high
109	2	23	102.5	105.5	1.56	42.1	5	43.9	5	35.2	36	9.5	9.6	3.32	3.17	3.27	56.6	26.6	27.1	5	5	53.2	53.7	23	1	20	1	5-10	No	Si	No	2	0-4	Si	No	No	0	2	Moderate	2	moderate
154	2	23	79.4	81	1.62	30.3	3	31.1	3	35.4	36.1	9.6	9.9	3.31	3.87	31.1	33.4	27	26.89	3	3	39.2	41.3	15	1	15	1	5-10	No	Si	No	1	5-10	No	Si	No	1	3	High	3	high
150	2	23	70.9	71.599	1.69	24.8	1	25.7	2	37.7	36.2	10.2	9.8	3.73	3.54	19.2	22	28.9	27.6	1	2	27.1	30.8	7	0	8	0	5-10	No	Si	No	1	5-10	No	Si	No	1	3	High	3	high
42	2	22	70.3	76.5	1.6	27.5	2	29.9	2	34.9	36.299	9.3	10.4	3.42	3.58	22.7	24.2	26.1	18.899	2	2	32.2	33	11	1	11	1	0-4	Si	No	No	0	5-10	No	Si	No	1	0	Low	0	Low
48	2	24	81.8	82.8	1.67	29.7	3	30.5	3	35.79	36.299	9.6	9.9	3.7	4.01	33.7	34.799	26.9	17.3	2	3	40.7	41	14	1	14	1	0-4	Si	No	No	0	5-10	No	Si	No	1	0	Low	2	moderate
33	1	26	86.7	74.5	1.72	29.3	2	25.2	2	40	36.4	10.7	9.6999	3.91	3.6	32.1	24.8	30.4	27.4	2	2	38	33.299	8	0	11	1	0-4	Si	No	No	0	5-10	No	Si	No	1	3	High	1	Low
40	1	22	68.8	70.4	1.7	23.8	1	24.4	1	34.29	36.7	9.2	9.8	3.27	3.5	21.9	29.4	25.8	27.6	1	1	31.9	29	7	0	7	0	0-4	Si	No	No	0	5-10	No	Si	No	2	0	Low	3	high
102	2	23	67.3	70	1.7	23.3	1	23.3	1	35.29	36.799	9.6	10.5	3.3	3.8	19.1	18.3	26.8	28.9	1	1	28.4	27.3	14	1	13	1	5-10	No	Si	No	1	0-4	Si	No	No	0	3	High	3	high
147	2	23	83.4	92.6	1.66	30.3	3	33.6	3	35.6	36.799	9.5	9.9	3.41	3.55	34.9	42.4	26.8	27.8	3	3	41.6	45.8	13	1	20	1	5-10	No	Si	No	1	5-10	No	Si	No	1	1	Low	3	high
68	1	23	69.2	67.599	1.71	23.7	1	23.1	1	38.4	36.83	10.4	10.11	3.57	3.6	16.8	15.19	29.5	30.01	1	1	24.2	24	6	0	6	0	5-10	No	Si	No	1	0-4	Si	No	No	0	2	Moderate	2	moderate
17	2	22	83.2	87.8	1.67	29.8	2	31.5	3	36.29	36.9	9.9	10.14	3.59	4.18	33.4	35.299	27.9	28.3	2	3	40.1	41.1	11	1	13	1	0-4	Si	No	No	0	0-4	Si	No	No	0	3	High	1	Low
78	1	22	62.2	60	1.66	22.6	1	21.8	1	38.9	37.1	10.6	10.1	3.49	3.36	9.2	9.4	30	28.4	1	1	14.8	15.7	3	0	3	0	5-10	No	Si	No	2	0-4	Si	No	No	0	2	Moderate	0	Low
5	1	23	66.4	70.8	1.61	25.6	2	27.3	2	36.4	37.2	10	10.199	3.2	3.39	16.7	20	28.3	28.2	2	2	25.2	28.2	9	0	7	0	0-4	Si	No	No	0	0-4	Si	No	No	0	0	Low	1	Low
45	2	23	84.6	90	1.56	34.79	3	37	4	33.2	37.799	9	9.5	3.13	3.34	39.3	44.65	25.1	26.4	3	4	46.5	48	8	0	10	0	0-4	Si	No	No	0	5-10	No	Si	No	1	3	High	0	Low
114	1	23	67.5	65.599	1.81	20.6	1	19.6	1	38.2	37.799	10.2	10.1	3.69	3.62	15.4	14.1	28.8	28.5	1	1	22.8	21.5	9	0	6	0	5-10	No	Si	No	1	5-10	No	Si	No	1	2	Moderate	1	Low
71	1	23	66.4	65.8	1.75	21.7	1	21.5	1	38.1	37.89	10.3	10	3.61	3.1	14.4	14.01	29	28.4	1	1	21.7	21.4	6	0	6	0	5-10	No	Si	No	1	0-4	Si	No	No	0	3	High	2	moderate
10	1	24	83.8	76.67	1.71	28.7	2	26	2	42.3	38.1	11.5	9.6	3.87	2.2799	26.2	23.4	32.6	28.1	2	2	31.3	29.3	12	1	10	0	0-4	Si	No	No	0	0-4	Si	No	No	0	3	High	3	high
46	2	22	82	92.5	1.74	27.1	2	30.6	3	36	38.1	9.7	10.3	3.59	3.82	32.7	40.299	27.1	29	2	3	39.9	43.5	17	1	20	1	0-4	Si	No	No	0	5-10	No	Si	No	1	0	Low	1	Low
124	1	22	80	70.2	1.77	25.5	2	22.4	1	36.9	38.5	10	10.4	3.44	3.62	17	17.7	31.1	29.4	2	1	31.1	25.2	9	0	7	0	5-10	No	Si	No	1	5-10	No	Si	No	1	3	High	3	high
100	2	23	75.3	78.2	1.79	23.5	1	24.4	1	37.1	38.7	10.1	10.4	3.7	3.94	24.3	25.2	27.9	29.3	1	1	31.8	32.299	10	0	10	0	5-10	No	Si	No	1	0-4	Si	No	No	0	3	High	3	high
67	1	22	70.8	72.099	1.7	24.5	1	24.9	1	38.29	39.4	11	10.7	3.9	3.77	27.3	28.1	32.5	30.2	1	1	14.5	15.3	6	0	7	0	5-10	No	Si	No	1	0-4	Si	No	No	0	1	Low	2	moderate
76	1	22	85.7	86.6	1.69	30	4	30	3	39.2	39.4	10.7	10.8	3.69	3.76	32	32.7	30.4	30.4	3	3	37.4	37.799	15	1	15	1	5-10	No	Si	No	1	0-4	Si	No	No	0	2	Moderate	3	high
134	1	22	82.5	81	1.72	27.9	2	27.7	2	39.79	39.5	10.8	10.6	3.86	3.8	28	27.8	30.6	30.1	2	2	33.9	33	5	0	5	0	5-10	No	Si	No	2	5-10	No	Si	No	2	2	Moderate	0	Low
92	2	22	94.1	98.2	1.65	34.6	3	36.1	4	38.29	39.7	10.4	10.87	3.64	3.19	41.8	43.6	29.3	28.9	3	4	44.4	45.3	20	1	23	1	5-10	No	Si	No	1	0-4	Si	No	No	0	2	Moderate	2	moderate
126	1	23	76.5	74	1.72	25.9	2	25	2	41.1	40	11.1	10.8	3.85	3.58	20.5	19.2	31.5	29.9	2	2	26.7	26	9	0	9	0	5-10	No	Si	No	1	5-10	No	Si	No	1	3	High	3	high
32	1	22	67.7	70.099	1.8	20.9	1	21.6	1	39	40.299	10.5	11.4	3.63	2.83	14.68	15.03	29.7	30.4	1	1	21.5	22	6	0	7	0	0-4	Si	No	No	0	5-10	No	Si	No	1	0	Low	0	Low
62	1	23	80.09	78.8	1.6	31.3	3	30.8	3	41.4	40.7	11.3	10.89	3.67	3.54	23.7	21.2	32.2	33.01	3	3	29.5	28	6	0	6	0	5-10	No	Si	No	1	0-4	Si	No	No	0	0	Low	1	Low
72	1	23	74.09	78.599	1.68	26.3	2	27.1	2	38.1	41	10.4	11.3	3.5	3.77	22.1	22.5	29.3	31.1	2	2	29.9	28.7	9	0	9	0	5-10	No	Si	No	1	0-4	Si	No	No	0	3	High	2	moderate
122	1	23	80.5	83.7	1.65	29.6	2	30.7	3	41.3	41.7	11.4	11.4	3.74	3.76	24.1	26.8	32.29	32.4	2	3	29.9	32.1	9	0	11	1	5-10	No	Si	No	1	5-10	No	Si	No	1	2	Moderate	3	high
3	1	23	73.59	75.4	1.74	24.3	1	24.9	1	41.5	42	12.2	11.4	3.8	3.96	27.3	18	31.2	32.5	1	1	13.1	23.8	7	0	7	0	>10	No	No	Si	3	5-10	No	Si	No	1	2	Moderate	3	high
63	1	23	86.5	84.3	1.7	29.9	2	29.1	2	40.6	42.1	11	10.78	3.83	3.45	31.1	30.01	31.3	31.7	2	2	35.9	35	6	0	6	0	5-10	No	Si	No	1	0-4	Si	No	No	0	1	Low	1	Low
132	1	23	83.7	87.5	1.8	25.8	2	27	2	41.3	42.1	11.2	11.3	4.02	4.12	27.2	30	31.7	32.1	2	2	32.5	34.299	12	1	14	1	5-10	No	Si	No	1	5-10	No	Si	No	2	3	High	2	moderate
171	2	23	110.3	107.3	1.7	38.2	4	37	4	42.9	42.2	11.5	11.7	4.25	4.3	51.7	49.7	32.6	33.1	4	4	46.9	46	24	1	23	1	5-10	No	Si	No	2	5-10	No	Si	No	2	0	Low	3	high
127	1	25	102.5	95.5	1.65	37.6	4	35.1	4	45.8	42.6	12.5	11.6	4.03	3.84	40.1	37.4	35.79	33	4	4	39.2	39.1	13	1	19	1	5-10	No	Si	No	1	5-10	No	Si	No	1	3	High	3	high
36	1	23	80.4	93.3	1.67	28.8	2	33.5	3	42	42.8	11.5	11.8	3.77	3.85	23.1	34.799	23.8	33.5	2	3	28.8	37.299	9	0	16	1	0-4	Si	No	No	0	5-10	No	Si	No	1	3	High	2	moderate
31	2	24	99.3	104	1.67	34.6	3	37.299	4	40.1	43.1	10.8	10.1	3.79	3.8	44.7	46.81	30.4	31.3	3	4	45	46	23	1	23	1	0-4	Si	No	No	0	0-4	Si	No	No	0	3	High	3	high
120	1	23	82.2	93	1.71	28.1	2	31.8	3	41.8	43.2	11.3	11.7	3.91	4.04	25.2	34	32.2	33.4	2	3	30.6	36.5	8	0	16	1	5-10	No	Si	No	1	5-10	No	Si	No	1	3	High	2	moderate
35	1	22	71.09	70	1.76	23	1	22.6	1	44.1	43.8	12	11.7	3.95	3.8	11.1	10.6	34.2	33.799	1	1	15.6	15	4	0	4	0	0-4	Si	No	No	0	5-10	No	Si	No	1	3	High	2	moderate
37	1	22	66.9	69.4	1.78	21.2	1	21.7	1	44.3	43.9	12	12	4.11	4.09	6.5	9.4	34.2	34.1	1	1	9.7	13.6	2	0	3	0	0-4	Si	No	No	0	5-10	No	Si	No	1	2	Moderate	3	high
69	1	22	81	80.8	1.8	25	2	24.9	1	45.3	43.9	12.3	11.1	4.16	4.13	19.3	19.1	35	36.4	2	1	23.8	14	18	1	14	1	5-10	No	Si	No	1	0-4	Si	No	No	0	2	Moderate	2	moderate
121	1	24	70.3	74.9	1.73	23.5	1	24.7	1	41	43.9	11.1	11.9	3.78	4.0999	14.4	15	31.6	34	1	1	20.5	20	7	0	5	0	5-10	No	Si	No	1	5-10	No	Si	No	1	2	Moderate	3	high
128	1	22	74.7	75.2	1.8	23.1	1	23.2	1	44.03	44.1	11	11.9	3.81	4	24.8	15.2	34.7	34	1	1	19.8	20.2	6	0	6	0	5-10	No	Si	No	2	5-10	No	Si	No	1	2	Moderate	1	Low
22	2	24	92.9	105.7	1.74	30.7	3	34.9	1	38.79	44.2	10.5	11.9	3.94	4.3	39.7	45.4	29.6	33.799	3	3	42.7	43	20	1	21	1	0-4	Si	No	No	0	0-4	Si	No	No	0	2	Moderate	2	moderate
7	1	23	90.1	88.5	1.74	29.8	2	29.2	2	46	44.4	12.4	12.1	4.4	4.33	27.2	27.7	35.5	34.4	2	2	30.2	31.3	12	1	12	1	0-4	Si	No	No	0	0-4	Si	No	No	0	1	Low	2	moderate
169	2	23	90.7	97.8	1.71	31	3	33.4	3	42.1	45.1	11.4	11.1	4.13	4.08	33.1	38.9	32.29	33.4	3	3	36.5	37.4	15	1	17	1	5-10	No	Si	No	1	5-10	No	Si	No	2	3	High	3	high
119	1	23	81.59	81	1.74	27	2	27.1	2	45	45.3	12.3	11.8	4.19	4.18	20.1	20.7	35.1	35.799	2	2	24.6	25	19	1	19	1	5-10	No	Si	No	1	5-10	No	Si	No	1	3	High	2	moderate
79	1	23	86.8	88.1	1.73	29	2	29.5	2	45.4	45.6	11.4	11.5	4.24	4.22	24.8	25.9	35.5	35.7	2	2	28.6	29.3	11	1	11	1	5-10	No	Si	No	2	0-4	Si	No	No	0	2	Moderate	1	Low
129	1	23	69.3	68.599	1.73	23.2	1	22.4	1	45	45.9	12.3	12.6	4.04	4.09	7.9	6	35.2	36	1	1	11.4	8.6999	2	1	1	0	5-10	No	Si	No	2	5-10	No	Si	No	1	1	Low	2	moderate
133	1	23	67.8	68.599	1.68	24	1	24.3	1	41.7	45.9	11.3	12.6	3.65	4.09	11.2	10	32	36	1	1	16.5	17	8	0	8	0	5-10	No	Si	No	1	5-10	No	Si	No	2	3	High	3	high
70	1	24	90.7	77.599	1.7	31.4	3	26.1	2	44.3	46.6	12.1	11.8	4.26	4.19	30.1	14.1	34.6	36.6	3	2	33.1	18.1	12	1	5	0	5-10	No	Si	No	1	0-4	Si	No	No	0	2	Moderate	2	moderate
130	1	24	75.09	77.599	1.71	25.7	2	26.2	2	44.8	46.6	11.3	12.8	3.9	4.19	23.7	24.1	33.79	36.6	2	2	26.9	18.1	5	0	5	0	5-10	No	Si	No	2	5-10	No	Si	No	1	2	Moderate	2	moderate
77	1	22	79.7	80	1.82	24.1	1	24.1	1	47.3	46.9	12.9	12.6	4.55	4.0999	14.9	15	36.9	37.299	1	1	18.7	18	7	0	7	0	5-10	No	Si	No	1	0-4	Si	No	No	0	3	High	3	high
64	1	23	85	89	1.8	26.2	2	27.5	2	46.9	47	12.7	13	4.44	4.5999	20.9	20	36.29	38.1	2	2	24.6	25	1	0	3	0	5-10	No	Si	No	1	0-4	Si	No	No	0	3	High	1	Low
9	1	23	80	88.3	1.85	23.4	1	25.8	2	45	47.1	11	12.7	4	4.69	18.3	23.8	29.1	36.4	1	2	11	26.9	8	0	10	0	0-4	Si	No	No	0	0-4	Si	No	No	0	3	High	2	moderate
81	1	23	76	80.4	1.69	26.6	2	28.2	2	42.9	47.2	11.7	13.2	3.93	3.99	17.6	16.1	33.2	35.4	2	2	23.1	21.7	10	0	9	0	5-10	No	Si	No	2	0-4	Si	No	No	0	3	High	3	high
118	1	23	84.9	86.1	1.77	27.1	2	27.5	2	46.1	47.3	12.6	13.9	4.28	4.59	21.9	20.7	35.9	37.4	2	2	25.8	24	3	0	3	0	5-10	No	Si	No	1	5-10	No	Si	No	1	0	Low	2	moderate
125	1	23	91.9	99.8	1.86	26.6	2	28.8	2	47.6	48.2	13	13.9	4.71	4.98	26.5	29.7	37.2	38.9	2	2	28.9	30	16	1	17	1	5-10	No	Si	No	1	5-10	No	Si	No	1	3	High	3	high
75	1	23	93.7	100.3	1.8	28.9	2	30.9	3	46.8	48.3	12.7	13.3	4.55	4.38	29.7	35.299	36.29	37.1	2	3	31.7	35.9	4	0	5	0	5-10	No	Si	No	1	0-4	Si	No	No	0	2	Moderate	3	high
66	1	24	92.5	100.3	1.74	30.6	3	33	3	45.7	48.5	12.4	11.3	4.25	4.3	30.1	35.7	35.4	36.799	3	3	32.6	38	19	1	22	1	5-10	No	Si	No	1	0-4	Si	No	No	0	3	High	1	Low
74	1	23	98.2	106.3	1.74	32.4	3	35	4	46.5	48.7	12.6	11.7	4.23	4.13	34.9	37.9	36	35.4	3	4	35.5	36	9	0	10	0	5-10	No	Si	No	1	0-4	Si	No	No	0	1	Low	3	high
38	1	23	84.4	82.2	1.85	24.7	1	23.3	1	47.5	49	13	13.4	4.52	4.62	19.4	15.2	37.1	38.4	1	1	23	18.5	13	1	6	0	0-4	Si	No	No	0	5-10	No	Si	No	1	2	Moderate	3	high
135	1	23	105.4	102.3	1.8	32.5	3	31.9	3	50.1	49.7	13.7	13.5	4.9	4.8499	36.7	34.299	39.2	38.799	3	3	34.8	33.5	14	1	14	1	5-10	No	Si	No	2	5-10	No	Si	No	2	2	Moderate	2	moderate
4	1	22	99.4	107	1.81	30	3	31.3	3	47.8	49.9	12.9	11.6	4.71	4.9	34	37.1	36.9	37	3	3	34.1	35.7	15	1	16	1	>10	No	No	Si	3	5-10	No	Si	No	2	0	Low	0	Low
39	1	22	81.3	83.9	1.75	26.5	2	26.8	2	49.1	50.7	13.4	13.9	4.57	4.69	14.2	14.6	38.5	39.9	2	2	17.5	17.399	6	0	6	0	0-4	Si	No	No	0	5-10	No	Si	No	1	3	High	3	high
117	1	25	105	111.1	1.78	33.1	3	35.1	4	49.8	51.1	13.5	13.8	4.87	5.01	36.9	40.5	38.7	39.1	3	4	35.1	38	17	1	18	1	5-10	No	Si	No	1	5-10	No	Si	No	1	3	High	1	Low
2	1	23	105.2	111.1	1.74	34.7	3	36.7	4	51.1	51.3	14	15.3	4.62	4.8	35.5	41	40.1	41.8	3	4	33.7	44.6	16	1	18	1	>10	No	No	Si	3	5-10	No	Si	No	1	0	Low	2	moderate
113	1	22	111.7	115	1.78	35.29	4	36.299	4	50.2	51.7	13.7	14.1	4.85	4.7	42.9	43.5	39.4	39.9	4	4	38.4	39	19	1	20	1	5-10	No	Si	No	1	5-10	No	Si	No	1	3	High	0	Low
123	1	22	77.2	86.2	1.8	23.8	1	26.6	2	50.3	52	13.9	14.2	4.52	4.84	8.5	15.1	39.9	41	1	2	11	17.6	2	0	6	0	5-10	No	Si	No	1	5-10	No	Si	No	1	3	High	3	high
136	1	22	89.1	93.6	1.73	29.8	2	31.3	3	51.5	52.4	14.1	15.3	4.63	4.53	18.8	20.1	40.6	42.3	2	3	21.1	22	8	0	8	0	5-10	No	Si	No	2	5-10	No	Si	No	2	3	High	2	moderate
80	1	22	79.4	85.9	1.82	24	1	25.9	2	50	53.8	13.7	14.7	4.52	4.8899	11.2	12.5	39.2	42.3	1	2	14.1	14.6	4	0	5	0	5-10	No	Si	No	2	0-4	Si	No	No	0	2	Moderate	3	high
65	1	22	110.6	120.8	1.8	34.1	3	37.299	4	51	54.2	11.7	14.9	4.8	5.4	43.1	46.3	40.79	42.9	3	4	36.8	38.299	18	1	20	1	5-10	No	Si	No	1	0-4	Si	No	No	0	3	High	1	Low
6	1	23	101.9	111	1.83	30.4	3	33.1	3	54.1	55.7	14.6	15.3	5.13	5.17	28.1	30.5	42.2	43.6	3	3	27.5	33	6	0	9	0	0-4	Si	No	No	0	0-4	Si	No	No	0	1	Low	1	Low
